# Supplementary material for: Murine uterine gland branching is necessary for gland function in implantation
Source: Mol Hum Reprod. 2024 May 24;30(6):gaae020. doi: 10.1093/molehr/gaae020 (PMC11176042; doi:10.1093/molehr/gaae020)
Supplement: gaae020_Supplementary_Data [file gaae020_supplementary_data.zip]

Archive with 2 entries (2 files):
- Graphical Abstract.png
- Granger et al Supplementary Information 5_14_24.pdf
